# Supplementary material for: Catalytic Acceptorless Dehydrogenation (CAD) of Secondary Benzylic Alcohols into Value-Added Ketones Using Pd(II)–NHC Complexes
Source: Molecules. 2023 Jun 25;28(13):4992. doi: 10.3390/molecules28134992 (PMC10343575; doi:10.3390/molecules28134992)
Supplement: Supplementary file 1 [file molecules-28-04992-s001.zip]

Archive with 1 entries (1 files):
- molecules-2433079-supplementary.pdf
